# Supplementary material for: Escherichia coli ST2797 Is Abundant in Wastewater and Might Be a Novel Emerging Extended-Spectrum Beta-Lactamase E. coli
Source: Microbiol Spectr. 2023 Jun 1;11(4):e04486-22. doi: 10.1128/spectrum.04486-22 (PMC10434162; doi:10.1128/spectrum.04486-22)
Supplement: Supplemental file 1 — Supplemental material. Download spectrum.04486-22-s0001.xlsx, XLSX file, 0.01 MB [file spectrum.04486-22-s0001.xlsx]

## Sheet: Sheet1
Table S1. Genomic identification of antimicrobial resistance genes (ARGs) and plasmids Incompatibility group (inc) typing.
Code	Collection date	MLST (ST)	Antimicrobial resistance genes (ARGs)				Plasmid Typing
			Beta-lactam	Tetracycline	Sulfonamide	Trimethoprim
10A-76	2016-12-05	2797	blaTEM-1B	tet(B)	sul2	dfrA7	IncFIA(HI1),IncHI1B(R27),IncHI1A,IncQ1,ColRNAI
10B-05	2016-12-06	2797	blaTEM-1B	tet(B)	sul2	dfrA7	IncFIA(HI1),IncHI1A,IncHI1B(R27),IncQ1,ColRNAI
10C-07	2016-12-07	2797	blaTEM-1B	tet(B)	sul2	dfrA7	IncFIA(HI1),IncHI1A,IncHI1B(R27),IncQ1,ColRNAI
11B-01	2017-01-02	2797	blaTEM-1B	tet(B)	sul2	dfrA7	IncFIA(HI1),IncHI1A,IncHI1B(R27),IncQ1,ColRNAI
11C-37	2017-01-04	2797	blaTEM-1B	tet(B)	sul2	dfrA7	IncFIA(HI1),IncHI1A,IncHI1B(R27),IncQ1,ColRNAI
12A-04	2017-02-06	2797	blaTEM-1B	tet(B)	sul2	dfrA7	IncFIA(HI1),IncHI1B(R27),IncHI1A,IncQ1,ColRNAI
12B-23	2017-02-07	2797	blaTEM-1B	tet(B)	sul2	dfrA7	IncFIA(HI1),IncHI1A,IncHI1B(R27),IncQ1,ColRNAI
12C-04	2017-02-08	2797	blaTEM-1B	tet(B)	sul2	dfrA7	IncFIA(HI1),IncHI1A,IncHI1B(R27),IncQ1,ColRNAI
13B-05	2017-03-14	2797	blaTEM-1B	tet(B)	sul2	dfrA7	IncFIA(HI1),IncHI1B(R27),IncHI1A,IncQ1,ColRNAI
13C-03	2017-03-15	2797	blaTEM-1B	tet(B)	sul2	dfrA7	IncFIA(HI1),IncHI1B(R27),IncHI1A,IncQ1,ColRNAI
14B-29	2017-04-04	2797	blaTEM-1B	tet(B)	sul2	dfrA7	IncFIA(HI1),IncHI1A,IncHI1B(R27),IncQ1,ColRNAI
