# Supplementary material for: Escherichia coli ST2797 Is Abundant in Wastewater and Might Be a Novel Emerging Extended-Spectrum Beta-Lactamase E. coli
Source: Microbiol Spectr. 2023 Jun 1;11(4):e04486-22. doi: 10.1128/spectrum.04486-22 (PMC10434162; doi:10.1128/spectrum.04486-22)
Supplement: Supplemental file 2 — Supplemental material. Download spectrum.04486-22-s0002.xlsx, XLSX file, 0.01 MB [file spectrum.04486-22-s0002.xlsx]

## Sheet: Sheet1
Table S2. List of other ST2797 E. coli isolates extracted from Enterobase (https://enterobase.warwick.ac.uk/species/index/ecoli)
Uberstrain	Data Source	Source	Collection date	Location	Pathogen/Non-pathogen	Disease	Project	Sample
ESC_AA5436AA	MLST(Legacy)	Human	2010	China	Pathogen (EAEC)	Diarrhea	NA	NA
ESC_CA1400AA	SRR646343	Human	2010	Denmark			PRJNA164991	SAMN00854676
ESC_EA4472AA	ERR1595407						PRJEB12888	SAMEA3918303
ESC_FA6573AA	ERR1790732						PRJEB12887	SAMEA4061762
ESC_GA6437AA	MLST(Legacy)		2014	France	ESBL CTX-M-15	None	NA	NA
ESC_HA1995AA	MLST(Legacy)	Sewage	2014	France	ESBL CTX-M-15, FosA3	None	NA	NA
ESC_IA2936AA	SRR6506630			United States			PRJNA218110	SAMN08381189
ESC_SA9388AA	SRR12419907	Environment	8/8/2018	Germany			PRJNA656216	SAMN15774106
ESC_AB9141AA	SRR21143736	Environment	2021	Ecuador			PRJNA861272	SAMN30415889
ESC_BB0610AA	SRR21141581	Human	2021	Ecuador			PRJNA861272	SAMN30414264
ESC_CB3401AA	ERR10430856	Human	3/8/2020	Australia			PRJEB56918	SAMEA111503466
